# Supplementary material for: Rational Design of Ni-Doped V2O5@3D Ni Core/Shell Composites for High-Voltage and High-Rate Aqueous Zinc-Ion Batteries
Source: Materials (Basel). 2023 Dec 30;17(1):215. doi: 10.3390/ma17010215 (PMC10779517; doi:10.3390/ma17010215)
Supplement: Supplementary file 1 [file materials-17-00215-s001.zip]

Archive with 1 entries (1 files):
- materials-2768624-supplementary.pdf
